# Supplementary material for: Lipocalin-2 (LCN2) Deficiency Leads to Cellular Changes in Highly Metastatic Human Prostate Cancer Cell Line PC-3
Source: Cells. 2022 Jan 13;11(2):260. doi: 10.3390/cells11020260 (PMC8773519; doi:10.3390/cells11020260)
Supplement: Supplementary file 1 [file cells-11-00260-s001.zip]

Archive with 1 entries (1 files):
- cells-1524924-supplementary.pdf
